# Supplementary material for: Establishing Human and Canine Xenograft Murine Osteosarcoma Models for Application of Focused Ultrasound Ablation
Source: Biomedicines. 2025 Aug 30;13(9):2122. doi: 10.3390/biomedicines13092122 (PMC12467533; doi:10.3390/biomedicines13092122)
Supplement: Supplementary file 1 [file biomedicines-13-02122-s001.zip]

Archive with 1 entries (1 files):
- biomedicines-3822927-supplementary.pdf
